# Supplementary material for: Neurophysiological Assessment of Prolonged Recovery From Neuromuscular Blockade in the Neonatal Intensive Care Unit
Source: Front Pediatr. 2020 Sep 18;8:580. doi: 10.3389/fped.2020.00580 (PMC7530642; doi:10.3389/fped.2020.00580)
Supplement: Supplementary File 1 — The datasets generated and analyzed in this study. [file Data_Sheet_1.XLSX]

## Sheet: Table01
ID	Sex	Gestational Age (weeks, days)	Post Menstrual Age (weeks)	Chronological Age at study (days)	Birth Weight (kg)	Study Weight (kg)		Rocuronium	Vecuronium	Number of Roc boluses	Roc Dose 1	Roc Dose 2	Roc Dose 3	Roc Dose 4	Vec Dose	Total hours of Infusion
T01	1	35	57.6	160	1.845	6.6		0	1						0.1	57
T03	2	35.2	60.1	174	1.95	6.63		1	1						0.11
T04	1	36.4	37.4	7	3.2	2.93		1	1	2	1.5	0.6			0.1	197
T05	2	33	43.4	74	2.07	3.38		1	0	3	1.25	0.3	0.3
T06	1	33.6	42.6	63	2.1	4.77		1	1	3	1.5	1.5	1.5		0.1	282
T07	2	36.4	37	3	2.58	2.88		0	1						0.1	50
T08	1	25.6	40.2	101	0.91	3.27		0	1						0.12	151
T09	2	35.5	36.4	6	3.18	3.04		1	0	3	1.5	1.5	1.5
T10	1	37.2	39.2	14	2.96	2.82		1	0	4	1.5	1.5	1.5	1.5
T11	2	39	43.5	32	2.81	5.23		0	1						0.11	449
T12	1	39.2	40.3	8	4.73	4.22		1	0	3	2.1	2.1	2.1
T13	1	36	47.5	82	2.12	4.96		0	1						0.11	364
T14	2	26.5	53.3	188	0.88	7.8		0	1						0.1	98
T15	1	25.1	44.4	136	0.54	3.08		0	1						0.17	172
T16	2	37.2	37.4	2	2.02	2.12		1	0	2	1	1
T17	2	33.6	47.6	98	1.52	4.29		1	0	1	1.2
T18	2	34	35	7	2.12	2.18		1	0	1	1.5

## Sheet: Figure02
ID	Baseline HR	Maximal HR	Baseline Saturation	Minimal Saturation
T01	124	130	98	96
T01	123	124	98	98
T01	124	123	98	98
T01	124	133	98	96
T01	124	126	98	96
T03	126	126	99	99
T03	96	104	98	97
T04	147	153	96	96
T04	137	137	100	100
T04	155	165	100	96
T05	135	150	100	95
T05	136	153	99	94
T06	100	104	98	96
T06	101	114	96	96
T06	126	136	97	97
T06	144	147	98	97
T06	125	134	94	94
T06	118	117	95	97
T07	105	105	99	98
T07	102	109	99	99
T07	107	111	99	99
T07	136	148	100	100
T07	138	143	100	99
T08	150	156	100	100
T11	128	128	98	98
T11	141	138	96	96
T11	120	121	98	98
T11	141	133	96	96
T11	148	148	93	93
T13	152	151	97	97
T14	138	148	98	98
T14	147	163	97	94
T15	143	149	98	97
T15	159	171	98	95
T17	149	151	100	100
T17	155	154	100	96
T18	156	156	100	99
T18	153	155	99	99
T03	113	119	100	99
T04	126	132	98	100
T04	140	150	99	98
T05	170	170	100	100
T05	135	150	100	95
T05	136	153	99	94
T06	152	152	100	99
T06	107	106	97	97
T09	145	148	100	100
T10	128	132	96	96
T12	127	132	98	97
T16	106	109	98	96
T16	137	137	99	99
T16	114	118	96	96
T17	149	151	100	100
T17	155	154	100	96
T18	156	156	100	99
T18	153	155	99	99

## Sheet: Figure03
ID	Visual Observation	Accelerometry Read-out
T03	15	20
T04	10	25
T04	10	15
T05	25	30
T05	25	30
T06	15	20
T06	15	20
T06	15	30
T06	15	20
T07	20	30
T07	20	25
T09	30	45
T10	20	30
T11	15	20
T11	30	30
T11	25	40
T11	20	25
T12	25	55
T13	20	25
T14	20	20
T15	20	35
T15	20	25
T16	45	60
T16	35	55
T16	20	30
T17	15	15
T17	15	15
T18	20	35

## Sheet: Figure04
ID	Threshold(mA)	Study Weight(kg)
T03	20	6.63
T04	15	2.93
T05	30	3.38
T06	20	4.77
T07	30	2.88
T09	45	3.04
T10	30	2.82
T11	25	5.23
T13	25	4.96
T14	20	7.8
T15	25	3.08
T16	30	2.12
T17	15	4.29
T18	30	2.18

## Sheet: Figure05A
ID	Hours	TOF < 0.70 %
T09	2.5	0
T06	3	0
T04	4	1
T03	5.5	0
T12	6	1
T10	7	1
T17	14	1
T18	15	1
T16	22	1
T05	27	0

## Sheet: Figure05B
ID	Hours	TOF< 70%
T08	2.5	0
T01	3.5	0
T15	3	1
T14	21	1
T07	31	1
T13	32	1
T06	34	1
T04	58	0
T11	119	1
